# Supplementary material for: Miniaturized Modular Click Chemistry‐enabled Rapid Discovery of Unique SARS‐CoV‐2 Mpro Inhibitors With Robust Potency and Drug‐like Profile
Source: Adv Sci (Weinh). 2024 Sep 25;11(43):2404884. doi: 10.1002/advs.202404884 (PMC11578313; doi:10.1002/advs.202404884)
Supplement: Supplementary file 2 — Supporting Information [file ADVS-11-2404884-s002.xlsx]

## Sheet: IC50 ,EC50,CC50
Compound	SMILES String	Inhibitionrate at @5μM	IC50 (μM)	EC50(SARS-CoV-2,Vero cells+P-gp inhibitor)	EC50(SARS-CoV-2,Vero cells-without-P-gp inhibitor)	CC50	EC50(SARS-CoV-2,Calu-3 cells + P-gp inhibitor))	EC50 (SARS-CoV-2,Vero cells- without-P-gp inhibitor	CC50
C5N5	O=C(C1=CC(C)=CN=C1)N2C[C@@H]3N(C(C4=CN(CC5=CC=CC([N+]([O-])=O)=C5)N=N4)C6=CC(F)=CC=C6)[C@@H](CC3)C2	0.7924	1.23 ± 0.001	1.85 ± 0.526	1.79 ± 0.021	>100	2.56 ± 0.086	2.86 ± 0.395	>100
C5N6	O=C(C1=CC(C)=CN=C1)N2C[C@@H]3N(C(C4=CN(CC5=CC=C([N+]([O-])=O)C=C5)N=N4)C6=CC(F)=CC=C6)[C@@H](CC3)C2	0.6876	2.50 ± 0.013	1.74 ± 0.238	1.83 ± 0.030	>100	1.05 ± 0.014	0.767 ± 0.156	>100
C5N16	O=C(C1=CC(C)=CN=C1)N2C[C@@H]3N(C(C4=CN(CCC5=CC=CC=C5)N=N4)C6=CC(F)=CC=C6)[C@@H](CC3)C2	0.9296	0.283 ± 0.018	1.89 ± 0.524	2.00 ± 0.021	>100	0.080 ± 0.002	0.417 ± 0.018	>100
C5N17	O=C(C1=CC(C)=CN=C1)N2C[C@@H]3N(C(C4=CN(CCC5=CSC=C5)N=N4)C6=CC(F)=CC=C6)[C@@H](CC3)C2	0.9866	0.177 ± 0.016	0.363 ± 0.029	1.57 ± 0.131	>100	0.028 ± 0.002	0.166 ± 0.011	>100
C5N21	O=C(C1=CC(C)=CN=C1)N2C[C@@H]3N(C(C4=CN(CCN5C(C(C=CC=C6)=C6C5=O)=O)N=N4)C7=CC(F)=CC=C7)[C@@H](CC3)C2	0.9947	0.150 ± 0.004	1.38 ± 0.119	16.2 ± 0.410	>100	0.259 ± 0.043	0.591 ± 0.011	>100
C5N39	O=C(C1=CC(C)=CN=C1)N2C[C@@H]3N(C(C4=CN(CCCC(OC)=O)N=N4)C5=CC(F)=CC=C5)[C@@H](CC3)C2	0.8759	0.253 ± 0.010	1.60 ± 0.249	1.87 ± 0.270	>100	0.253 ± 0.026	0.899 ± 0.312	>100
C5N41	O=C(C1=CC(C)=CN=C1)N2C[C@@H]3N(C(C4=CN(CS(C5=CC=CC=C5)=O)N=N4)C6=CC(F)=CC=C6)[C@@H](CC3)C2	0.9226	0.243 ± 0.011	2.27 ± 0.089	3.67 ± 0.513	>100	0.097 ± 0.005	1.78 ± 0.001	>100
C5N42	O=C(C1=CC(C)=CN=C1)N2C[C@@H]3N(C(C4=CN(CS(C5=CC=CC=C5)(=O)=O)N=N4)C6=CC(F)=CC=C6)[C@@H](CC3)C2	0.9624	0.196 ± 0.009	3.05 ± 0.206	3.68 ± 0.952	>100	0.133 ± 0.019	1.77 ± 0.055	>100
C5N50	O=C(C1=CC(C)=CN=C1)N2C[C@@H]3N(C(C4=CN(CC5=CC=C(S(=O)(C)=O)C=C5)N=N4)C6=CC(F)=CC=C6)[C@@H](CC3)C2	0.6899	2.40 ± 0.10	6.57 ± 0.430	36.1 ± 1.38	>100	2.90 ± 0.263	17.0 ± 0.778	>100
C5N57	O=C(C1=CC(C)=CN=C1)N2C[C@@H]3N(C(C4=CN(CC(NC)=O)N=N4)C5=CC(F)=CC=C5)[C@@H](CC3)C2	0.8514	0.580 ± 0.005	>10	>100	>100	2.33 ± 0.066	4.04 ± 0.986	>100
C5N58	O=C(C1=CC(C)=CN=C1)N2C[C@@H]3N(C(C4=CN(CC(N)=O)N=N4)C5=CC(F)=CC=C5)[C@@H](CC3)C2	0.9998	0.151 ± 0.006	1.39 ± 0.171	>100	>100	0.338 ± 0.056	4.94 ± 0.687	>100
C5N64	O=C(C1=CC(C)=CN=C1)N2C[C@@H]3N(C(C4=CN(CC5=CC(F)=CC=C5)N=N4)C6=CC(F)=CC=C6)[C@@H](CC3)C2	0.799	1.23 ± 0.10	2.86 ± 0.131	4.20 ± 0.738	>100	0.479 ± 0.026	2.94 ± 0.124	>100
C4N17	O=C(C1=CC=CN=C1)N2CCN(C(C3=CN(CCC4=CSC=C4)N=N3)C5=CC(F)=CC=C5)CC2	0.7233	1.87 ± 0.013	2.46 ± 0.314	2.74 ± 0.110	>100	0.880 ± 0.109	1.85 ± 0.139	>100
C4N21	O=C(C1=CC=CN=C1)N2CCN(C(C3=CN(CCN4C(C(C=CC=C5)=C5C4=O)=O)N=N3)C6=CC(F)=CC=C6)CC2	0.8019	1.30 ± 0.017	>10	>69.8	69.8 ± 1.05	4.02 ± 0.566	74.4 ± 36.3	>100
C6N17	O=C(C1=CC=CN=C1)N2C[C@@H]3N(C(C4=CN(CCC5=CSC=C5)N=N4)C6=CC(F)=CC=C6)[C@@H](CC3)C2	0.9174	0.300 ± 0.012	n.d.	n.t.	n.t.	n.t.	n.t.	n.t.
C6N21	O=C(C1=CC=CN=C1)N2C[C@@H]3N(C(C4=CN(CCN5C(C(C=CC=C6)=C6C5=O)=O)N=N4)C7=CC(F)=CC=C7)[C@@H](CC3)C2	0.9513	0.200 ± 0.016	n.d.	n.t.	n.t.	n.t.	n.t.	n.t.
AA-625	O=C(C1=CC(C)=CN=C1)N2C[C@@H]3N(C(C4=CC(F)=CC=C4)C5=CC(F)=CC=C5)[C@@H](CC3)C2	0.8788	0.904 ± 0.015	2.02 ± 0.076	2.05 ± 0.056	43.9 ± 2.94	<0.01	0.148 ± 0.007	>100
C5N17A	O=C(C1=CC(C)=CN=C1)N2C[C@@H]3N([C@H](C4=CN(CCC5=CSC=C5)N=N4)C6=CC(F)=CC=C6)[C@@H](CC3)C2	0.5317	3.18 ± 0.12	n.t.	n.t.	n.t.	n.t.	5.95 ± 0.129	>100
C5N17B	O=C(C1=CC(C)=CN=C1)N2C[C@@H]3N([C@@H](C4=CN(CCC5=CSC=C5)N=N4)C6=CC(F)=CC=C6)[C@@H](CC3)C2	0.9962	0.12 ± 0.015	n.t.	n.t.	n.t.	n.t.	0.078 ± 0.004	>100
n.t. Not tested.
n.t. Not tested

## Sheet: Mutants strains EC50
Compounds	EC50 ± SD (µM)a			CC50
	Wild-type rgSARS-CoV-2	rgSARS-CoV-2-Mpro/T21I +E166V	rgSARS-CoV-2-Mpro/L50F+E166V	(µM)b
C5N17B	<0.046	0.260 ± 0.029	0.150 ± 0.019	>100
C5N17	0.441 ± 0.032	1.47 ± 0.123	0.966 ± 0.040	>100
AA-625	0.779 ± 0.173	3.41 ± 0.821	5.71 ± 0.664	42.9 ± 0.414
Nirmatrelvir	2.77 ± 0.033	>100	>100	>100

## Sheet: Broad-spectrum CoV-activities
Genus	Pathogens	Isolates	Cell lines	C5N17B		Nirmatrelvir
				EC50 ± SD (μM)a	CC50 (μM)b	EC50 ± SD (μM)	CC50 (μM)
				(S.I.c)		(S.I.)
Beta Coronavirus	SARS-CoV-2	Wild-type	Calu-3	0.119 ± 0.011	>100	2.78 ± 0.033	>100
				(>837)		(>36.1)
		Gamma		0.260 ± 0.013		3.43 ± 0.519
				(>385)		(>29.1)
		Delta		0.154 ± 0.019		3.70 ± 0.598 (>27.0)
				(>649)
		Omicron		0.135 ± 0.003		3.39 ± 0.245
				(>741)		(>29.4)
	MERS-CoV	-	Huh7	>100	>100	0.058 ± 0.010	>100
				(n.d.d)		(>29.4)
	HCoV-OC43	-	MRC-5	2.71 ± 0.510	>100	<0.046	>100
				(>36.9)		(>2,174)
Alpha	HCoV-229E	-	MRC-5	>100	>100	0.378 ± 0.020	>100
Coronavirus				(n.d.d)		(>29.4)
	HCoV-NL63	-	LLC-MK2	>100	>100	>100	>100
				(n.d.d)		(n.d.d)
n.d. Not determined.

## Sheet: PK profile of single C5N17B
Peak Name: Tolbutamide
Use as Internal Standard
Q1/Q3 Masses: 271.10/155.00 Da
Peak Name: C5N17B
Internal Standard: Tolbutamide
Q1/Q3 Masses: 517.40/111.10 Da
Fit	Linear	Weighting	1 / (x * x)	Iterate	No
Intercept	-7.88e-05
Slope	0.000564
Correlation coefficient	0.9974
Use Area
Sample Name	Sample Type	File Name	Analyte Peak Name	Analyte Concentration (ng/mL)	Calculated Concentration (ng/mL)	Analyte Peak Area (counts)	Analyte Retention Time (min)	Area Ratio	IS Peak Area (counts)	IS Retention Time (min)	Use Record	Record Modified	Accuracy (%)	Dilution Factor
Doubleblank	Unknown	C5N17B-20231108-Mouse-Plasma\SA.wiff	C5N17B	N/A	#DIV/0!	0	0	#DIV/0!	0	0		0	N/A	1
Doubleblank	Unknown	C5N17B-20231108-Mouse-Plasma\SA.wiff	C5N17B	N/A	#DIV/0!	0	0	#DIV/0!	0	0		0	N/A	1
Doubleblank	Unknown	C5N17B-20231108-Mouse-Plasma\SA.wiff	C5N17B	N/A	#DIV/0!	0	0	#DIV/0!	0	0		0	N/A	1
Blank	Unknown	C5N17B-20231108-Mouse-Plasma\SA.wiff	C5N17B	N/A	No Peak	0	0	0	2410000	0.916		0	N/A	1
B-STD1	Standard	C5N17B-20231108-Mouse-Plasma\SA.wiff	C5N17B	1	0.981	1040	0.91	0.000475	2200000	0.912	1	0	98.14	1
B-STD2	Standard	C5N17B-20231108-Mouse-Plasma\SA.wiff	C5N17B	2	2.07	2360	0.916	0.00109	2170000	0.915	1	0	103.66	1
B-STD3	Standard	C5N17B-20231108-Mouse-Plasma\SA.wiff	C5N17B	10	9.9	11200	0.914	0.00551	2030000	0.913	1	0	99.01	1
B-STD4	Standard	C5N17B-20231108-Mouse-Plasma\SA.wiff	C5N17B	40	40.6	46900	0.917	0.0228	2050000	0.918	1	0	101.51	1
B-STD5	Standard	C5N17B-20231108-Mouse-Plasma\SA.wiff	C5N17B	100	106	122000	0.911	0.0596	2040000	0.911	1	0	105.77	1
B-STD6	Standard	C5N17B-20231108-Mouse-Plasma\SA.wiff	C5N17B	200	219	245000	0.911	0.124	1980000	0.912	1	0	109.66	1
B-STD7	Standard	C5N17B-20231108-Mouse-Plasma\SA.wiff	C5N17B	1000	925	1040000	0.915	0.522	2000000	0.917	1	0	92.49	1
B-STD8	Standard	C5N17B-20231108-Mouse-Plasma\SA.wiff	C5N17B	2000	1800	2020000	0.916	1.01	2000000	0.917	1	0	89.77	1
Doubleblank	Unknown	C5N17B-20231108-Mouse-Plasma\SA.wiff	C5N17B	N/A	#DIV/0!	0	0	#DIV/0!	0	0		0	N/A	1
Doubleblank	Unknown	C5N17B-20231108-Mouse-Plasma\SA.wiff	C5N17B	N/A	#DIV/0!	0	0	#DIV/0!	0	0		0	N/A	1
Doubleblank	Unknown	C5N17B-20231108-Mouse-Plasma\SA.wiff	C5N17B	N/A	#DIV/0!	0	0	#DIV/0!	0	0		0	N/A	1
B-LQC-1	Quality Control	C5N17B-20231108-Mouse-Plasma\SA.wiff	C5N17B	3	1.96	2080	0.91	0.00103	2020000	0.911	1	0	65.42	1
B-MQC-1	Quality Control	C5N17B-20231108-Mouse-Plasma\SA.wiff	C5N17B	60	63	73800	0.912	0.0355	2080000	0.913	1	0	105.02	1
B-HQC-1	Quality Control	C5N17B-20231108-Mouse-Plasma\SA.wiff	C5N17B	1600	1520	1750000	0.918	0.859	2030000	0.919	1	0	95.14	1
B-DQC-1	Quality Control	C5N17B-20231108-Mouse-Plasma\SA.wiff	C5N17B	10000	9450	1110000	0.914	0.533	2080000	0.914	1	0	94.48	10
B-DQC-2	Quality Control	C5N17B-20231108-Mouse-Plasma\SA.wiff	C5N17B	10000	9370	1110000	0.917	0.529	2090000	0.917	1	0	93.67	10
B-DQC-3	Quality Control	C5N17B-20231108-Mouse-Plasma\SA.wiff	C5N17B	10000	9230	1130000	0.913	0.521	2170000	0.914	1	0	92.29	10
IV DOSE-1	Quality Control	C5N17B-20231108-Mouse-Plasma\SA.wiff	C5N17B	10	10.6	11700	0.911	0.00592	1970000	0.911	1	0	106.26	1
IV DOSE-2	Quality Control	C5N17B-20231108-Mouse-Plasma\SA.wiff	C5N17B	10	11.5	13000	0.914	0.0064	2040000	0.913	1	0	114.76	1
IV DOSE-3	Quality Control	C5N17B-20231108-Mouse-Plasma\SA.wiff	C5N17B	10	8.57	9500	0.918	0.00476	2000000	0.918	1	0	85.75	1
PO DOSE-1	Quality Control	C5N17B-20231108-Mouse-Plasma\SA.wiff	C5N17B	50	47.9	54400	0.91	0.027	2020000	0.912	1	0	95.9	1
PO DOSE-2	Quality Control	C5N17B-20231108-Mouse-Plasma\SA.wiff	C5N17B	50	46.7	54000	0.911	0.0263	2050000	0.912	1	0	93.32	1
PO DOSE-3	Quality Control	C5N17B-20231108-Mouse-Plasma\SA.wiff	C5N17B	50	38.7	44700	0.914	0.0218	2050000	0.915	1	0	77.44	1
Doubleblank	Unknown	C5N17B-20231108-Mouse-Plasma\SA.wiff	C5N17B	N/A	#DIV/0!	0	0	#DIV/0!	0	0		0	N/A	1
Doubleblank	Unknown	C5N17B-20231108-Mouse-Plasma\SA.wiff	C5N17B	N/A	#DIV/0!	0	0	#DIV/0!	0	0		0	N/A	1
C5N17B-Plasma-2MPK-IV-24hr-Mouse1	Unknown	C5N17B-20231108-Mouse-Plasma\SA.wiff	C5N17B	N/A	No Peak	0	0	0	2420000	0.915		0	N/A	1
C5N17B-Plasma-2MPK-IV-24hr-Mouse2	Unknown	C5N17B-20231108-Mouse-Plasma\SA.wiff	C5N17B	N/A	No Peak	0	0	0	2360000	0.912		0	N/A	1
C5N17B-Plasma-2MPK-IV-24hr-Mouse3	Unknown	C5N17B-20231108-Mouse-Plasma\SA.wiff	C5N17B	N/A	No Peak	0	0	0	2500000	0.916		0	N/A	1
C5N17B-Plasma-2MPK-IV-8hr-Mouse1	Unknown	C5N17B-20231108-Mouse-Plasma\SA.wiff	C5N17B	N/A	No Peak	0	0	0	2480000	0.916		0	N/A	1
C5N17B-Plasma-2MPK-IV-8hr-Mouse2	Unknown	C5N17B-20231108-Mouse-Plasma\SA.wiff	C5N17B	N/A	No Peak	0	0	0	2380000	0.916		0	N/A	1
C5N17B-Plasma-2MPK-IV-8hr-Mouse3	Unknown	C5N17B-20231108-Mouse-Plasma\SA.wiff	C5N17B	N/A	No Peak	0	0	0	2490000	0.919		0	N/A	1
C5N17B-Plasma-2MPK-IV-6hr-Mouse1	Unknown	C5N17B-20231108-Mouse-Plasma\SA.wiff	C5N17B	N/A	No Peak	0	0	0	2500000	0.909		0	N/A	1
C5N17B-Plasma-2MPK-IV-6hr-Mouse2	Unknown	C5N17B-20231108-Mouse-Plasma\SA.wiff	C5N17B	N/A	No Peak	0	0	0	2480000	0.916		0	N/A	1
C5N17B-Plasma-2MPK-IV-6hr-Mouse3	Unknown	C5N17B-20231108-Mouse-Plasma\SA.wiff	C5N17B	N/A	No Peak	0	0	0	2500000	0.913		0	N/A	1
C5N17B-Plasma-2MPK-IV-4hr-Mouse1	Unknown	C5N17B-20231108-Mouse-Plasma\SA.wiff	C5N17B	N/A	No Peak	0	0	0	2560000	0.916		0	N/A	1
C5N17B-Plasma-2MPK-IV-4hr-Mouse2	Unknown	C5N17B-20231108-Mouse-Plasma\SA.wiff	C5N17B	N/A	No Peak	0	0	0	2490000	0.915		0	N/A	1
C5N17B-Plasma-2MPK-IV-4hr-Mouse3	Unknown	C5N17B-20231108-Mouse-Plasma\SA.wiff	C5N17B	N/A	No Peak	0	0	0	2420000	0.916		0	N/A	1
C5N17B-Plasma-2MPK-IV-2hr-Mouse1	Unknown	C5N17B-20231108-Mouse-Plasma\SA.wiff	C5N17B	N/A	No Peak	0	0	0	2560000	0.911		0	N/A	1
C5N17B-Plasma-2MPK-IV-2hr-Mouse2	Unknown	C5N17B-20231108-Mouse-Plasma\SA.wiff	C5N17B	N/A	No Peak	0	0	0	2500000	0.912		0	N/A	1
C5N17B-Plasma-2MPK-IV-2hr-Mouse3	Unknown	C5N17B-20231108-Mouse-Plasma\SA.wiff	C5N17B	N/A	No Peak	0	0	0	2430000	0.917		0	N/A	1
C5N17B-Plasma-2MPK-IV-1hr-Mouse1	Unknown	C5N17B-20231108-Mouse-Plasma\SA.wiff	C5N17B	N/A	No Peak	0	0	0	2340000	0.917		0	N/A	1
C5N17B-Plasma-2MPK-IV-1hr-Mouse2	Unknown	C5N17B-20231108-Mouse-Plasma\SA.wiff	C5N17B	N/A	No Peak	0	0	0	2380000	0.911		0	N/A	1
C5N17B-Plasma-2MPK-IV-1hr-Mouse3	Unknown	C5N17B-20231108-Mouse-Plasma\SA.wiff	C5N17B	N/A	No Peak	0	0	0	2350000	0.918		0	N/A	1
C5N17B-Plasma-2MPK-IV-30min-Mouse1 DL10	Unknown	C5N17B-20231108-Mouse-Plasma\SA.wiff	C5N17B	N/A	18.4	2270	0.91	0.00096	2360000	0.913		0	N/A	10
C5N17B-Plasma-2MPK-IV-30min-Mouse2	Unknown	C5N17B-20231108-Mouse-Plasma\SA.wiff	C5N17B	N/A	10.2	12700	0.908	0.00566	2240000	0.912		0	N/A	1
C5N17B-Plasma-2MPK-IV-30min-Mouse3 DL10	Unknown	C5N17B-20231108-Mouse-Plasma\SA.wiff	C5N17B	N/A	16.1	1960	0.908	0.000829	2360000	0.911		0	N/A	10
C5N17B-Plasma-2MPK-IV-15min-Mouse1 DL10	Unknown	C5N17B-20231108-Mouse-Plasma\SA.wiff	C5N17B	N/A	55.3	6910	0.915	0.00304	2270000	0.916		0	N/A	10
C5N17B-Plasma-2MPK-IV-15min-Mouse2 DL10	Unknown	C5N17B-20231108-Mouse-Plasma\SA.wiff	C5N17B	N/A	54	6940	0.916	0.00297	2340000	0.916		0	N/A	10
C5N17B-Plasma-2MPK-IV-15min-Mouse3 DL10	Unknown	C5N17B-20231108-Mouse-Plasma\SA.wiff	C5N17B	N/A	45.3	5910	0.91	0.00248	2390000	0.913		0	N/A	10
C5N17B-Plasma-2MPK-IV-5min-Mouse1 DL10	Unknown	C5N17B-20231108-Mouse-Plasma\SA.wiff	C5N17B	N/A	292	38500	0.914	0.0164	2350000	0.915		0	N/A	10
C5N17B-Plasma-2MPK-IV-5min-Mouse2 DL10	Unknown	C5N17B-20231108-Mouse-Plasma\SA.wiff	C5N17B	N/A	185	24200	0.915	0.0104	2330000	0.917		0	N/A	10
C5N17B-Plasma-2MPK-IV-5min-Mouse3 DL10	Unknown	C5N17B-20231108-Mouse-Plasma\SA.wiff	C5N17B	N/A	233	30400	0.915	0.0131	2320000	0.918		0	N/A	10
Doubleblank	Unknown	C5N17B-20231108-Mouse-Plasma\SA.wiff	C5N17B	N/A	#DIV/0!	0	0	#DIV/0!	0	0		0	N/A	1
C5N17B-Plasma-10MPK-PO-24hr-Mouse4	Unknown	C5N17B-20231108-Mouse-Plasma\SA.wiff	C5N17B	N/A	No Peak	0	0	0	2520000	0.91		0	N/A	1
C5N17B-Plasma-10MPK-PO-24hr-Mouse5	Unknown	C5N17B-20231108-Mouse-Plasma\SA.wiff	C5N17B	N/A	No Peak	0	0	0	2370000	0.915		0	N/A	1
C5N17B-Plasma-10MPK-PO-24hr-Mouse6	Unknown	C5N17B-20231108-Mouse-Plasma\SA.wiff	C5N17B	N/A	No Peak	0	0	0	2400000	0.909		0	N/A	1
C5N17B-Plasma-10MPK-PO-8hr-Mouse4	Unknown	C5N17B-20231108-Mouse-Plasma\SA.wiff	C5N17B	N/A	No Peak	0	0	0	2580000	0.916		0	N/A	1
C5N17B-Plasma-10MPK-PO-8hr-Mouse5	Unknown	C5N17B-20231108-Mouse-Plasma\SA.wiff	C5N17B	N/A	No Peak	0	0	0	2440000	0.915		0	N/A	1
C5N17B-Plasma-10MPK-PO-8hr-Mouse6	Unknown	C5N17B-20231108-Mouse-Plasma\SA.wiff	C5N17B	N/A	No Peak	0	0	0	2540000	0.912		0	N/A	1
C5N17B-Plasma-10MPK-PO-6hr-Mouse4	Unknown	C5N17B-20231108-Mouse-Plasma\SA.wiff	C5N17B	N/A	No Peak	0	0	0	2550000	0.912		0	N/A	1
C5N17B-Plasma-10MPK-PO-6hr-Mouse5	Unknown	C5N17B-20231108-Mouse-Plasma\SA.wiff	C5N17B	N/A	2.52	3010	0.908	0.00135	2240000	0.911		0	N/A	1
C5N17B-Plasma-10MPK-PO-6hr-Mouse6	Unknown	C5N17B-20231108-Mouse-Plasma\SA.wiff	C5N17B	N/A	No Peak	0	0	0	2470000	0.909		0	N/A	1
C5N17B-Plasma-10MPK-PO-4hr-Mouse4	Unknown	C5N17B-20231108-Mouse-Plasma\SA.wiff	C5N17B	N/A	5.85	8600	0.913	0.00323	2670000	0.916		0	N/A	1
C5N17B-Plasma-10MPK-PO-4hr-Mouse5	Unknown	C5N17B-20231108-Mouse-Plasma\SA.wiff	C5N17B	N/A	4.35	5930	0.913	0.00238	2490000	0.917		0	N/A	1
C5N17B-Plasma-10MPK-PO-4hr-Mouse6	Unknown	C5N17B-20231108-Mouse-Plasma\SA.wiff	C5N17B	N/A	7.74	10900	0.911	0.00429	2530000	0.912		0	N/A	1
C5N17B-Plasma-10MPK-PO-2hr-Mouse4	Unknown	C5N17B-20231108-Mouse-Plasma\SA.wiff	C5N17B	N/A	6.1	8580	0.911	0.00336	2550000	0.913		0	N/A	1
C5N17B-Plasma-10MPK-PO-2hr-Mouse5	Unknown	C5N17B-20231108-Mouse-Plasma\SA.wiff	C5N17B	N/A	8.71	12100	0.913	0.00484	2490000	0.918		0	N/A	1
C5N17B-Plasma-10MPK-PO-2hr-Mouse6	Unknown	C5N17B-20231108-Mouse-Plasma\SA.wiff	C5N17B	N/A	16.7	22300	0.913	0.00934	2390000	0.917		0	N/A	1
C5N17B-Plasma-10MPK-PO-1hr-Mouse4	Unknown	C5N17B-20231108-Mouse-Plasma\SA.wiff	C5N17B	N/A	6.32	8710	0.907	0.00349	2500000	0.913		0	N/A	1
C5N17B-Plasma-10MPK-PO-1hr-Mouse5	Unknown	C5N17B-20231108-Mouse-Plasma\SA.wiff	C5N17B	N/A	10.4	14100	0.913	0.00579	2440000	0.915		0	N/A	1
C5N17B-Plasma-10MPK-PO-1hr-Mouse6	Unknown	C5N17B-20231108-Mouse-Plasma\SA.wiff	C5N17B	N/A	4.89	6460	0.906	0.00268	2410000	0.911		0	N/A	1
C5N17B-Plasma-10MPK-PO-30min-Mouse4	Unknown	C5N17B-20231108-Mouse-Plasma\SA.wiff	C5N17B	N/A	8.4	10800	0.908	0.00466	2310000	0.911		0	N/A	1
C5N17B-Plasma-10MPK-PO-30min-Mouse5	Unknown	C5N17B-20231108-Mouse-Plasma\SA.wiff	C5N17B	N/A	4.44	5860	0.913	0.00243	2420000	0.918		0	N/A	1
C5N17B-Plasma-10MPK-PO-30min-Mouse6	Unknown	C5N17B-20231108-Mouse-Plasma\SA.wiff	C5N17B	N/A	12	16600	0.91	0.00672	2460000	0.911		0	N/A	1
C5N17B-Plasma-10MPK-PO-15min-Mouse4	Unknown	C5N17B-20231108-Mouse-Plasma\SA.wiff	C5N17B	N/A	18	25000	0.915	0.0101	2480000	0.916		0	N/A	1
C5N17B-Plasma-10MPK-PO-15min-Mouse5	Unknown	C5N17B-20231108-Mouse-Plasma\SA.wiff	C5N17B	N/A	15.3	20400	0.913	0.00857	2380000	0.916		0	N/A	1
C5N17B-Plasma-10MPK-PO-15min-Mouse6	Unknown	C5N17B-20231108-Mouse-Plasma\SA.wiff	C5N17B	N/A	19.3	25200	0.907	0.0108	2330000	0.91		0	N/A	1
C5N17B-Plasma-10MPK-PO-5min-Mouse4	Unknown	C5N17B-20231108-Mouse-Plasma\SA.wiff	C5N17B	N/A	30	40300	0.912	0.0169	2380000	0.917		0	N/A	1
C5N17B-Plasma-10MPK-PO-5min-Mouse5	Unknown	C5N17B-20231108-Mouse-Plasma\SA.wiff	C5N17B	N/A	68.2	90900	0.909	0.0384	2360000	0.914		0	N/A	1
C5N17B-Plasma-10MPK-PO-5min-Mouse6	Unknown	C5N17B-20231108-Mouse-Plasma\SA.wiff	C5N17B	N/A	23.7	32400	0.914	0.0133	2440000	0.917		0	N/A	1
Doubleblank	Unknown	C5N17B-20231108-Mouse-Plasma\SA.wiff	C5N17B	N/A	#DIV/0!	0	0	#DIV/0!	0	0		0	N/A	1
Doubleblank	Unknown	C5N17B-20231108-Mouse-Plasma\SA.wiff	C5N17B	N/A	#DIV/0!	0	0	#DIV/0!	0	0		0	N/A	1
B-LQC-2	Quality Control	C5N17B-20231108-Mouse-Plasma\SA.wiff	C5N17B	3	2.5	2760	0.909	0.00133	2080000	0.912	1	0	83.28	1
B-MQC-2	Quality Control	C5N17B-20231108-Mouse-Plasma\SA.wiff	C5N17B	60	50.6	59300	0.909	0.0285	2080000	0.912	1	0	84.4	1
B-HQC-2	Quality Control	C5N17B-20231108-Mouse-Plasma\SA.wiff	C5N17B	1600	1500	1740000	0.91	0.847	2060000	0.913	1	0	93.81	1
Doubleblank	Unknown	C5N17B-20231108-Mouse-Plasma\SA.wiff	C5N17B	N/A	#DIV/0!	0	0	#DIV/0!	0	0		0	N/A	1
C5N17B-Plasma-10MPK-PO-30min-Mouse5 re	Unknown	C5N17B-20231108-Mouse-Plasma\SA.wiff	C5N17B	N/A	4.52	5900	0.906	0.00247	2390000	0.911		0	N/A	1
C5N17B-Plasma-10MPK-PO-1hr-Mouse5 re	Unknown	C5N17B-20231108-Mouse-Plasma\SA.wiff	C5N17B	N/A	7.4	10300	0.913	0.0041	2520000	0.917		0	N/A	1
C5N17B-Plasma-10MPK-PO-1hr-Mouse6 re	Unknown	C5N17B-20231108-Mouse-Plasma\SA.wiff	C5N17B	N/A	5.19	7210	0.913	0.00285	2530000	0.916		0	N/A	1
C5N17B-Plasma-10MPK-PO-2hr-Mouse6 re	Unknown	C5N17B-20231108-Mouse-Plasma\SA.wiff	C5N17B	N/A	15.7	23100	0.903	0.00879	2630000	0.908		0	N/A	1
IV					IV	Time（h）	1#	2#	3#	Mean	SD	IV	Dosage	Parameter	Units	1#	2#	3#	Mean	SD
	h	ng/mL				0.0833333	292	185	233	236.667	53.5942			T1/2	hr	0.107333	0.0999949	0.1112	0.106176	0.00569167
1	0.0833333	292				0.25	55.3	54	45.3	51.5333	5.43722		mg/kg	Tmax	hr	0.0833	0.0833	0.0833	0.0833	0
1	0.25	55.3				0.5	18.4	10.2	16.1	14.9	4.22966		2	Cmax	ng/mL	292	185	233	236.667	53.5942
1	0.5	18.4				1	BQL	BQL	BQL	NA	NA			C0	ng/mL	670.649	342.295	528.167	513.704	164.654
1	1	BQL				2	BQL	BQL	BQL	NA	NA			AUC0-t	hr*ng/mL	78.2543	49.9075	62.5739	63.5786	14.2001
1	2	BQL				4	BQL	BQL	BQL	NA	NA			AUC0-∞	hr*ng/mL	81.1035	51.379	65.1568	65.8798	14.8755
1	4	BQL				6	BQL	BQL	BQL	NA	NA			Vz	mL/kg	3818.56	5615.61	4924.37	4786.18	906.461
1	6	BQL				8	BQL	BQL	BQL	NA	NA			Cl	mL/hr/kg	24659.9	38926.4	30695.2	31427.2	7161.41
1	8	BQL				24	BQL	BQL	BQL	NA	NA			MRT0-t	hr	0.0903579	0.10773	0.0925613	0.0968831	0.00945816
1	24	BQL												MRT0-∞	hr	0.110189	0.123096	0.115072	0.116119	0.00651701
2	0.0833333	185
2	0.25	54												Parameter	Units	4#	5#	6#	Mean	SD
2	0.5	10.2			PO	Time（h）	4#	5#	6#	Mean	SD			T1/2	hr	3.46	2.36	4.84	3.55	1.2
2	1	BQL				0.0833333	30	68.2	23.7	40.6333	24.0804	PO	Dosage	Tmax	hr	0.0833	0.0833	0.0833	0.0833	0
2	2	BQL				0.25	18	15.3	19.3	17.5333	2.04042			Cmax	ng/mL	30	68.2	23.7	40.6	24.1
2	4	BQL				0.5	8.4	4.44	12	8.28	3.78143		mg/kg	AUC0-t	hr*ng/mL	30.4	45.5	47.9	41.3	9.5
2	6	BQL				1	6.32	10.4	4.89	7.20333	2.85924		10	AUC0-∞	hr*ng/mL	59.6	54	102	71.9	26
2	8	BQL				2	6.1	8.71	16.7	10.5033	5.52286			MRT0-t	hr	1.62	1.9	1.84	1.79	0.145
2	24	BQL				4	5.85	4.35	7.74	5.98	1.69873			MRT0-∞	hr	5.23	3.09	6.69	5	1.8
3	0.0833333	233				6	BQL	2.52	BQL	2.52	NA			F		0.0956	0.143	0.1508	0.13	0.0299
3	0.25	45.3				8	BQL	BQL	BQL	NA	NA
3	0.5	16.1				24	BQL	BQL	BQL	NA	NA
3	1	BQL
3	2	BQL
3	4	BQL
3	6	BQL
3	8	BQL
3	24	BQL
												IV		IV	N_Samples	Dose (mg/kg)	Rsq	Rsq_adjusted	Corr_XY	No_points_lambda_z	Lambda_z (1/h)	Lambda_z_intercept	Lambda_z_lower (h)	Lambda_z_upper (h)	HL_Lambda_z (h)	Span	Tmax (h)	Cmax (ng/mL)	Cmax_D (kg*ng/mL/mg)	C0 (ng/mL)	Tlast (h)	Clast (ng/mL)	Clast_pred (ng/mL)	AUClast (h*ng/mL)	AUClast_D (h*kg*ng/mL/mg)	AUCall (h*ng/mL)	AUCINF_obs (h*ng/mL)	AUCINF_D_obs (h*kg*ng/mL/mg)	AUC_%Extrap_obs ({%})	AUC_%Back_Ext_obs ({%})	Vz_obs (mL/kg)	Cl_obs (mL/h/kg)	AUCINF_pred (h*ng/mL)	AUCINF_D_pred (h*kg*ng/mL/mg)	AUC_%Extrap_pred ({%})	AUC_%Back_Ext_pred ({%})	Vz_pred (mL/kg)	Cl_pred (mL/h/kg)	AUMClast (h*h*ng/mL)
PO														1	3	2	0.947105	0.894209	-0.973193	3	6.4579	5.99441	0.0833	0.5	0.107333	3.8823	0.0833	292	146	670.649	0.5	18.4	15.8864	78.2543	39.1271	78.2543	81.1035	40.5517	3.51307	49.436	3818.56	24659.9	80.7143	40.3571	3.04779	49.6744	3836.97	24778.8	7.07089
	h	ng/mL												2	3	2	0.999193	0.998386	-0.999596	3	6.93183	5.76934	0.0833	0.5	0.0999949	4.16721	0.0833	185	92.5	342.295	0.5	10.2	10.0084	49.9075	24.9537	49.9075	51.379	25.6895	2.86396	42.7448	5615.61	38926.4	51.3513	25.6757	2.81168	42.7678	5618.63	38947.4	5.37654
4	0.0833333	30												3	3	2	0.941397	0.882793	-0.970256	3	6.23332	5.7458	0.0833	0.5	0.1112	3.74729	0.0833	233	116.5	528.167	0.5	16.1	13.8618	62.5739	31.287	62.5739	65.1568	32.5784	3.96412	48.6559	4924.37	30695.2	64.7977	32.3989	3.43195	48.9255	4951.66	30865.3	5.79193
4	0.25	18
4	0.5	8.4
4	1	6.32
4	2	6.1										po		PO	N_Samples	Dose (mg/kg)	Rsq	Rsq_adjusted	Corr_XY	No_points_lambda_z	Lambda_z (1/h)	Lambda_z_intercept	Lambda_z_lower (h)	Lambda_z_upper (h)	HL_Lambda_z (h)	Span	Tlag (h)	Tmax (h)	Cmax (ng/mL)	Cmax_D (kg*ng/mL/mg)	Tlast (h)	Clast (ng/mL)	Clast_pred (ng/mL)	AUClast (h*ng/mL)	AUClast_D (h*kg*ng/mL/mg)	AUCall (h*ng/mL)	AUCINF_obs (h*ng/mL)	AUCINF_D_obs (h*kg*ng/mL/mg)	AUC_%Extrap_obs ({%})	Vz_F_obs (mL/kg)	Cl_F_obs (mL/h/kg)	AUCINF_pred (h*ng/mL)	AUCINF_D_pred (h*kg*ng/mL/mg)	AUC_%Extrap_pred ({%})	Vz_F_pred (mL/kg)	Cl_F_pred (mL/h/kg)	AUMClast (h*h*ng/mL)	AUMCINF_obs (h*h*ng/mL)	AUMC_%Extrap_obs ({%})
4	4	5.85												4	6	10	0.421624	0.228833	-0.649326	5	0.200501	2.39819	0.25	4	3.45707	1.08473	0	0.0833	30	3	4	5.85	4.93416	30.3903	3.03903	30.3903	59.5672	5.95672	48.9815	837290	167878	54.9995	5.49995	44.7444	906828	181820	49.2649	311.492	84.1842
4	6	BQL												5	7	10	0.993426	0.990139	-0.996707	4	0.29358	2.67931	1	6	2.36101	2.11773	0	0.0833	68.2	6.82	6	2.52	2.50386	45.4628	4.54628	45.4628	54.0464	5.40464	15.8821	630240	185026	53.9915	5.39915	15.7964	630882	185215	86.1896	166.93	48.3677
4	8	BQL												6	6	10	0.178532	-0.232202	-0.422531	4	0.143167	2.47545	0.25	4	4.84152	0.774551	0	0.0833	23.7	2.37	4	7.74	6.70454	47.9412	4.79412	47.9412	102.004	10.2004	53.0006	684762	98035.6	94.7713	9.47713	49.4138	737020	105517	88.2296	682.098	87.065
4	24	BQL
5	0.0833333	68.2
5	0.25	15.3
5	0.5	4.44
5	1	10.4
5	2	8.71
5	4	4.35
5	6	2.52
5	8	BQL
5	24	BQL
6	0.0833333	23.7
6	0.25	19.3
6	0.5	12
6	1	4.89
6	2	16.7
6	4	7.74
6	6	BQL
6	8	BQL
6	24	BQL
[truncated: 9 more columns]

## Sheet: PK profile of C5N17B+Ritonavir
Peak Name: Tolbutamide
Use as Internal Standard
Q1/Q3 Masses: 271.10/155.00 Da
Peak Name: C5N17B
Internal Standard: Tolbutamide
Q1/Q3 Masses: 517.20/258.20 Da
Fit	Linear	Weighting	1 / (x * x)	Iterate	No
Intercept	0.000514
Slope	0.00234
Correlation coefficient	0.9964
Use Area
Sample Name	Sample Type	File Name	Analyte Peak Name	Analyte Concentration (ng/mL)	Calculated Concentration (ng/mL)	Analyte Peak Area (counts)	Analyte Retention Time (min)	Area Ratio	IS Peak Area (counts)	IS Retention Time (min)	Use Record	Record Modified	Accuracy (%)	Dilution Factor
Doubleblank	Unknown	C5N17B-20240305-Mouse-Plasma\SA.wiff	C5N17B	N/A	#DIV/0!	0	0	#DIV/0!	0	0		0	N/A	1
Doubleblank	Unknown	C5N17B-20240305-Mouse-Plasma\SA.wiff	C5N17B	N/A	#DIV/0!	0	0	#DIV/0!	0	0		0	N/A	1
Doubleblank	Unknown	C5N17B-20240305-Mouse-Plasma\SA.wiff	C5N17B	N/A	#DIV/0!	0	0	#DIV/0!	0	0		0	N/A	1
Blank	Unknown	C5N17B-20240305-Mouse-Plasma\SA.wiff	C5N17B	N/A	No Peak	0	0	0	1400000	1.38		0	N/A	1
B-STD1	Standard	C5N17B-20240305-Mouse-Plasma\SA.wiff	C5N17B	1	0.937	4120	1.28	0.00271	1520000	1.38	1	0	93.69	1
B-STD2	Standard	C5N17B-20240305-Mouse-Plasma\SA.wiff	C5N17B	2	2.25	8220	1.29	0.00579	1420000	1.39	1	0	112.5	1
B-STD3	Standard	C5N17B-20240305-Mouse-Plasma\SA.wiff	C5N17B	10	9.82	34100	1.28	0.0235	1450000	1.38	1	0	98.17	1
B-STD4	Standard	C5N17B-20240305-Mouse-Plasma\SA.wiff	C5N17B	40	43.7	140000	1.29	0.103	1360000	1.39	1	0	109.28	1
B-STD5	Standard	C5N17B-20240305-Mouse-Plasma\SA.wiff	C5N17B	100	101	334000	1.29	0.237	1410000	1.39	1	0	100.97	1
B-STD6	Standard	C5N17B-20240305-Mouse-Plasma\SA.wiff	C5N17B	200	202	673000	1.28	0.475	1420000	1.38	1	0	101.07	1
B-STD7	Standard	C5N17B-20240305-Mouse-Plasma\SA.wiff	C5N17B	1000	942	3140000	1.28	2.21	1420000	1.38	1	0	94.22	1
B-STD8	Standard	C5N17B-20240305-Mouse-Plasma\SA.wiff	C5N17B	2000	1800	5510000	1.28	4.23	1300000	1.38	1	0	90.09	1
Doubleblank	Unknown	C5N17B-20240305-Mouse-Plasma\SA.wiff	C5N17B	N/A	#DIV/0!	0	0	#DIV/0!	0	0		0	N/A	1
Doubleblank	Unknown	C5N17B-20240305-Mouse-Plasma\SA.wiff	C5N17B	N/A	#DIV/0!	0	0	#DIV/0!	0	0		0	N/A	1
Doubleblank	Unknown	C5N17B-20240305-Mouse-Plasma\SA.wiff	C5N17B	N/A	#DIV/0!	0	0	#DIV/0!	0	0		0	N/A	1
B-LQC-1	Quality Control	C5N17B-20240305-Mouse-Plasma\SA.wiff	C5N17B	3	3.6	11800	1.28	0.00896	1320000	1.38	1	0	120.02	1
B-MQC-1	Quality Control	C5N17B-20240305-Mouse-Plasma\SA.wiff	C5N17B	60	58.7	190000	1.29	0.138	1370000	1.39	1	0	97.78	1
B-HQC-1	Quality Control	C5N17B-20240305-Mouse-Plasma\SA.wiff	C5N17B	1600	1520	4660000	1.28	3.56	1310000	1.38	1	0	94.96	1
B-DQC-1	Quality Control	C5N17B-20240305-Mouse-Plasma\SA.wiff	C5N17B	10000	9410	2990000	1.28	2.21	1350000	1.38	1	0	94.11	10
B-DQC-2	Quality Control	C5N17B-20240305-Mouse-Plasma\SA.wiff	C5N17B	10000	9560	2990000	1.28	2.24	1330000	1.38	1	0	95.55	10
B-DQC-3	Quality Control	C5N17B-20240305-Mouse-Plasma\SA.wiff	C5N17B	10000	9850	3000000	1.28	2.31	1300000	1.38	1	0	98.48	10
Doubleblank	Unknown	C5N17B-20240305-Mouse-Plasma\SA.wiff	C5N17B	N/A	#DIV/0!	0	0	#DIV/0!	0	0		0	N/A	1
PO DOSE-1	Quality Control	C5N17B-20240305-Mouse-Plasma\SA.wiff	C5N17B	50	45	146000	1.28	0.106	1380000	1.38	1	0	89.95	1
PO DOSE-2	Quality Control	C5N17B-20240305-Mouse-Plasma\SA.wiff	C5N17B	50	46.6	165000	1.28	0.11	1500000	1.38	1	0	93.2	1
PO DOSE-3	Quality Control	C5N17B-20240305-Mouse-Plasma\SA.wiff	C5N17B	50	47.1	164000	1.28	0.111	1470000	1.38	1	0	94.29	1
Doubleblank	Unknown	C5N17B-20240305-Mouse-Plasma\SA.wiff	C5N17B	N/A	#DIV/0!	0	0	#DIV/0!	0	0		0	N/A	1
Doubleblank	Unknown	C5N17B-20240305-Mouse-Plasma\SA.wiff	C5N17B	N/A	#DIV/0!	0	0	#DIV/0!	0	0		0	N/A	1
Doubleblank	Unknown	C5N17B-20240305-Mouse-Plasma\SA.wiff	C5N17B	N/A	#DIV/0!	0	0	#DIV/0!	0	0		0	N/A	1
C5N17B-Plasma-10MPK-PO-24hr-Mouse1	Unknown	C5N17B-20240305-Mouse-Plasma\SA.wiff	C5N17B	N/A	No Peak	0	0	0	1280000	1.38		0	N/A	1
C5N17B-Plasma-10MPK-PO-24hr-Mouse2	Unknown	C5N17B-20240305-Mouse-Plasma\SA.wiff	C5N17B	N/A	No Peak	0	0	0	1300000	1.39		0	N/A	1
C5N17B-Plasma-10MPK-PO-24hr-Mouse3	Unknown	C5N17B-20240305-Mouse-Plasma\SA.wiff	C5N17B	N/A	No Peak	0	0	0	1280000	1.39		0	N/A	1
C5N17B-Plasma-10MPK-PO-8hr-Mouse1	Unknown	C5N17B-20240305-Mouse-Plasma\SA.wiff	C5N17B	N/A	No Peak	0	0	0	1190000	1.38		0	N/A	1
C5N17B-Plasma-10MPK-PO-8hr-Mouse2	Unknown	C5N17B-20240305-Mouse-Plasma\SA.wiff	C5N17B	N/A	122	343000	1.28	0.288	1190000	1.38		0	N/A	1
C5N17B-Plasma-10MPK-PO-8hr-Mouse3	Unknown	C5N17B-20240305-Mouse-Plasma\SA.wiff	C5N17B	N/A	857	2300000	1.28	2.01	1150000	1.38		0	N/A	1
C5N17B-Plasma-10MPK-PO-6hr-Mouse1	Unknown	C5N17B-20240305-Mouse-Plasma\SA.wiff	C5N17B	N/A	263	700000	1.28	0.616	1140000	1.38		0	N/A	1
C5N17B-Plasma-10MPK-PO-6hr-Mouse2	Unknown	C5N17B-20240305-Mouse-Plasma\SA.wiff	C5N17B	N/A	1540	4230000	1.28	3.6	1170000	1.39		0	N/A	1
C5N17B-Plasma-10MPK-PO-6hr-Mouse3	Unknown	C5N17B-20240305-Mouse-Plasma\SA.wiff	C5N17B	N/A	1320	3540000	1.28	3.1	1140000	1.38		0	N/A	1
C5N17B-Plasma-10MPK-PO-4hr-Mouse1	Unknown	C5N17B-20240305-Mouse-Plasma\SA.wiff	C5N17B	N/A	1920	5350000	1.28	4.5	1190000	1.38		0	N/A	1
C5N17B-Plasma-10MPK-PO-4hr-Mouse2	Unknown	C5N17B-20240305-Mouse-Plasma\SA.wiff	C5N17B	N/A	2150	6140000	1.28	5.04	1220000	1.39		0	N/A	1
C5N17B-Plasma-10MPK-PO-4hr-Mouse3	Unknown	C5N17B-20240305-Mouse-Plasma\SA.wiff	C5N17B	N/A	1180	3270000	1.28	2.76	1190000	1.38		0	N/A	1
C5N17B-Plasma-10MPK-PO-2hr-Mouse1 DL10	Unknown	C5N17B-20240305-Mouse-Plasma\SA.wiff	C5N17B	N/A	2270	705000	1.28	0.533	1320000	1.39		0	N/A	10
C5N17B-Plasma-10MPK-PO-2hr-Mouse2 DL10	Unknown	C5N17B-20240305-Mouse-Plasma\SA.wiff	C5N17B	N/A	2140	667000	1.28	0.501	1330000	1.38		0	N/A	10
C5N17B-Plasma-10MPK-PO-2hr-Mouse3 DL10	Unknown	C5N17B-20240305-Mouse-Plasma\SA.wiff	C5N17B	N/A	1910	583000	1.28	0.448	1300000	1.39		0	N/A	10
C5N17B-Plasma-10MPK-PO-1hr-Mouse1 DL10	Unknown	C5N17B-20240305-Mouse-Plasma\SA.wiff	C5N17B	N/A	1750	565000	1.28	0.412	1370000	1.39		0	N/A	10
C5N17B-Plasma-10MPK-PO-1hr-Mouse2 DL10	Unknown	C5N17B-20240305-Mouse-Plasma\SA.wiff	C5N17B	N/A	1960	606000	1.28	0.46	1320000	1.38		0	N/A	10
C5N17B-Plasma-10MPK-PO-1hr-Mouse3 DL10	Unknown	C5N17B-20240305-Mouse-Plasma\SA.wiff	C5N17B	N/A	2210	684000	1.28	0.518	1320000	1.38		0	N/A	10
C5N17B-Plasma-10MPK-PO-30min-Mouse1 DL10	Unknown	C5N17B-20240305-Mouse-Plasma\SA.wiff	C5N17B	N/A	1220	397000	1.28	0.285	1390000	1.39		0	N/A	10
C5N17B-Plasma-10MPK-PO-30min-Mouse2 DL10	Unknown	C5N17B-20240305-Mouse-Plasma\SA.wiff	C5N17B	N/A	1720	539000	1.28	0.404	1330000	1.39		0	N/A	10
C5N17B-Plasma-10MPK-PO-30min-Mouse3 DL10	Unknown	C5N17B-20240305-Mouse-Plasma\SA.wiff	C5N17B	N/A	2280	736000	1.28	0.536	1370000	1.38		0	N/A	10
C5N17B-Plasma-10MPK-PO-15min-Mouse1 DL10	Unknown	C5N17B-20240305-Mouse-Plasma\SA.wiff	C5N17B	N/A	1440	456000	1.28	0.338	1350000	1.38		0	N/A	10
C5N17B-Plasma-10MPK-PO-15min-Mouse2 DL10	Unknown	C5N17B-20240305-Mouse-Plasma\SA.wiff	C5N17B	N/A	1070	345000	1.28	0.251	1370000	1.39		0	N/A	10
C5N17B-Plasma-10MPK-PO-15min-Mouse3 DL10	Unknown	C5N17B-20240305-Mouse-Plasma\SA.wiff	C5N17B	N/A	2470	803000	1.28	0.58	1380000	1.38		0	N/A	10
C5N17B-Plasma-10MPK-PO-5min-Mouse1 DL10	Unknown	C5N17B-20240305-Mouse-Plasma\SA.wiff	C5N17B	N/A	861	285000	1.28	0.202	1410000	1.38		0	N/A	10
C5N17B-Plasma-10MPK-PO-5min-Mouse2 DL10	Unknown	C5N17B-20240305-Mouse-Plasma\SA.wiff	C5N17B	N/A	439	139000	1.28	0.104	1350000	1.39		0	N/A	10
C5N17B-Plasma-10MPK-PO-5min-Mouse3 DL10	Unknown	C5N17B-20240305-Mouse-Plasma\SA.wiff	C5N17B	N/A	680	213000	1.29	0.16	1330000	1.39		0	N/A	10
Doubleblank	Unknown	C5N17B-20240305-Mouse-Plasma\SA.wiff	C5N17B	N/A	#DIV/0!	0	0	#DIV/0!	0	0		0	N/A	1
Doubleblank	Unknown	C5N17B-20240305-Mouse-Plasma\SA.wiff	C5N17B	N/A	#DIV/0!	0	0	#DIV/0!	0	0		0	N/A	1
B-LQC-2	Quality Control	C5N17B-20240305-Mouse-Plasma\SA.wiff	C5N17B	3	3.1	10800	1.28	0.00777	1390000	1.38	1	0	103.18	1
B-MQC-2	Quality Control	C5N17B-20240305-Mouse-Plasma\SA.wiff	C5N17B	60	60.9	206000	1.28	0.143	1440000	1.38	1	0	101.46	1
B-HQC-2	Quality Control	C5N17B-20240305-Mouse-Plasma\SA.wiff	C5N17B	1600	1650	5080000	1.28	3.87	1310000	1.38	1	0	103.25	1
C5N17B-Plasma-10MPK-PO-8hr-Mouse1	Unknown	C5N17B-20240305-Mouse-Plasma\SA.wiff	C5N17B	N/A	No Peak	0	0	0	1120000	1.38		0	N/A	1
C5N17B-Plasma-10MPK-PO-8hr-Mouse3	Unknown	C5N17B-20240305-Mouse-Plasma\SA.wiff	C5N17B	N/A	554	1470000	1.29	1.3	1130000	1.39		0	N/A	1
PO					PO	Time（h）	1#	2#	3#	Mean	SD
	h	ng/mL				0.0833333	861	439	680	660	211.71
1	0.0833	861				0.25	1440	1070	2470	1660	725.465
1	0.25	1440				0.5	1220	1720	2280	1740	530.283
1	0.5	1220				1	1750	1960	2210	1973.33	230.29
1	1	1750				2	2270	2140	1910	2106.67	182.3
1	2	2270				4	1920	2150	1180	1750	506.853
1	4	1920				6	263	1540	1320	1041	682.688
1	6	263				8	BQL	122	857	489.5	519.723
1	8	BQL				24	BQL	BQL	BQL	NA	NA
1	24	BQL
2	0.0833	439
2	0.25	1070												Parameter	Units	1#	2#	3#	Mean	SD
2	0.5	1720												T1/2	hr	1.86994	2.03043	5.51527	3.13854	2.05987
2	1	1960										PO	Dosage	Tmax	hr	2	4	0.25	2.08333	1.87639
2	2	2140												Cmax	ng/mL	2270	2150	2470	2296.67	161.658
2	4	2150											mg/kg	AUC0-t	hr*ng/mL	9685.65	13104.8	11834.1	11541.5	1728.26
2	6	1540											10	AUC0-∞	hr*ng/mL	10395.2	13462.2	18653.1	14170.2	4174.27
2	8	122												MRT0-t	hr	2.61967	3.42842	3.38739	3.14516	0.455548
2	24	BQL												MRT0-∞	hr	3.03452	3.62754	7.98239	4.88149	2.70178
3	0.0833	680
3	0.25	2470
3	0.5	2280
3	1	2210
3	2	1910
3	4	1180
3	6	1320
3	8	857
3	24	BQL
												po		Column1	N_Samples	Dose (mg/kg)	Rsq	Rsq_adjusted	Corr_XY	No_points_lambda_z	Lambda_z (1/h)	Lambda_z_intercept	Lambda_z_lower (h)	Lambda_z_upper (h)	HL_Lambda_z (h)	Span	Tlag (h)	Tmax (h)	Cmax (ng/ml)	Cmax_D (kg*ng/ml/mg)	Tlast (h)	Clast (ng/ml)	Clast_pred (ng/ml)	AUClast (h*ng/ml)	AUClast_D (h*kg*ng/ml/mg)	AUCall (h*ng/ml)	AUCINF_obs (h*ng/ml)	AUCINF_D_obs (h*kg*ng/ml/mg)	AUC_%Extrap_obs ({%})	Vz_F_obs (ml/kg)	Cl_F_obs (ml/h/kg)	AUCINF_pred (h*ng/ml)	AUCINF_D_pred (h*kg*ng/ml/mg)	AUC_%Extrap_pred ({%})	Vz_F_pred (ml/kg)	Cl_F_pred (ml/h/kg)	AUMClast (h*h*ng/ml)	AUMCINF_obs (h*h*ng/ml)	AUMC_%Extrap_obs ({%})
														1	7	10	0.659427	0.48914	-0.812051	4	0.370679	8.28649	1	6	1.86994	2.67389	0	2	2270	227	6	263	429.412	9685.65	968.565	9685.65	10395.2	1039.52	6.82537	2595.2	961.986	10844.1	1084.41	10.6827	2487.76	922.161	25373.2	31544.3	19.5633
														2	8	10	0.619118	0.492157	-0.78684	5	0.34138	8.44701	1	8	2.03043	3.44755	0	4	2150	215	8	122	303.677	13104.8	1310.48	13104.8	13462.2	1346.22	2.65464	2175.94	742.822	13994.4	1399.44	6.35653	2093.19	714.573	44928.8	48834.6	7.99807
														3	8	10	0.90832	0.885401	-0.953058	6	0.125678	7.78362	0.5	8	5.51527	1.35986	0	0.25	2470	247	8	857	878.481	11834.1	1183.41	11834.1	18653.1	1865.31	36.5569	4265.69	536.103	18824.1	1882.41	37.133	4226.95	531.235	40086.7	148897	73.0775
[truncated: 5 more columns]

## Sheet: PK profile of Nir-+Ritonavir
Peak Name: Tolbutamide
Use as Internal Standard
Q1/Q3 Masses: 269.20/170.00 Da
Peak Name: Naimatwei
Internal Standard: Tolbutamide
Q1/Q3 Masses: 498.10/470.90 Da
Fit	Linear	Weighting	1 / (x * x)	Iterate	No
Intercept	3.71e-05
Slope	0.000169
Correlation coefficient	0.9982
Use Area
Sample Name	Sample Type	File Name	Analyte Peak Name	Analyte Concentration (ng/mL)	Calculated Concentration (ng/mL)	Analyte Peak Area (counts)	Analyte Retention Time (min)	Area Ratio	IS Peak Area (counts)	IS Retention Time (min)	Use Record	Record Modified	Accuracy (%)	Dilution Factor
Doubleblank	Unknown	Naimatwei-20240708-Mouse-Plasma\SA.wiff	Naimatwei	N/A	#DIV/0!	0	0	#DIV/0!	0	0		0	N/A	1
Doubleblank	Unknown	Naimatwei-20240708-Mouse-Plasma\SA.wiff	Naimatwei	N/A	#DIV/0!	0	0	#DIV/0!	0	0		0	N/A	1
Doubleblank	Unknown	Naimatwei-20240708-Mouse-Plasma\SA.wiff	Naimatwei	N/A	#DIV/0!	0	0	#DIV/0!	0	0		0	N/A	1
Blank	Unknown	Naimatwei-20240708-Mouse-Plasma\SA.wiff	Naimatwei	N/A	No Peak	0	0	0	5700000	1.04		0	N/A	1
B-STD1	Standard	Naimatwei-20240708-Mouse-Plasma\SA.wiff	Naimatwei	1	1.01	1250	1.1	0.000208	6030000	1.04	1	0	101.09	1
B-STD2	Standard	Naimatwei-20240708-Mouse-Plasma\SA.wiff	Naimatwei	2	1.94	2260	1.1	0.000366	6170000	1.04	1	0	97.21	1
B-STD3	Standard	Naimatwei-20240708-Mouse-Plasma\SA.wiff	Naimatwei	10	10.2	10700	1.1	0.00175	6080000	1.04	1	0	101.67	1
B-STD4	Standard	Naimatwei-20240708-Mouse-Plasma\SA.wiff	Naimatwei	40	41.3	41100	1.09	0.00701	5860000	1.04	1	0	103.19	1
B-STD5	Standard	Naimatwei-20240708-Mouse-Plasma\SA.wiff	Naimatwei	100	104	102000	1.1	0.0177	5770000	1.04	1	0	104.42	1
B-STD6	Standard	Naimatwei-20240708-Mouse-Plasma\SA.wiff	Naimatwei	200	207	179000	1.09	0.035	5100000	1.04	1	0	103.62	1
B-STD7	Standard	Naimatwei-20240708-Mouse-Plasma\SA.wiff	Naimatwei	1000	1010	987000	1.09	0.171	5770000	1.04	1	0	101.31	1
B-STD8	Standard	Naimatwei-20240708-Mouse-Plasma\SA.wiff	Naimatwei	2000	1750	1750000	1.1	0.296	5910000	1.04	1	0	87.49	1
Doubleblank	Unknown	Naimatwei-20240708-Mouse-Plasma\SA.wiff	Naimatwei	N/A	#DIV/0!	312	1.09	#DIV/0!	0	0		0	N/A	1
Doubleblank	Unknown	Naimatwei-20240708-Mouse-Plasma\SA.wiff	Naimatwei	N/A	#DIV/0!	0	0	#DIV/0!	0	0		0	N/A	1
Doubleblank	Unknown	Naimatwei-20240708-Mouse-Plasma\SA.wiff	Naimatwei	N/A	#DIV/0!	0	0	#DIV/0!	0	0		0	N/A	1
B-LQC-1	Quality Control	Naimatwei-20240708-Mouse-Plasma\SA.wiff	Naimatwei	3	2.94	3230	1.1	0.000534	6050000	1.04	1	0	98.04	1
B-MQC-1	Quality Control	Naimatwei-20240708-Mouse-Plasma\SA.wiff	Naimatwei	60	61.4	64200	1.1	0.0104	6170000	1.04	1	0	102.33	1
B-HQC-1	Quality Control	Naimatwei-20240708-Mouse-Plasma\SA.wiff	Naimatwei	1600	1440	1540000	1.09	0.242	6360000	1.04	1	0	89.7	1
DQC-1	Quality Control	Naimatwei-20240708-Mouse-Plasma\SA.wiff	Naimatwei	10000	10200	1090000	1.1	0.173	6300000	1.04	1	0	102.41	10
DQC-2	Quality Control	Naimatwei-20240708-Mouse-Plasma\SA.wiff	Naimatwei	10000	9780	1010000	1.1	0.165	6120000	1.04	1	0	97.84	10
DQC-3	Quality Control	Naimatwei-20240708-Mouse-Plasma\SA.wiff	Naimatwei	10000	9800	1030000	1.09	0.166	6220000	1.04	1	0	97.96	10
PO-dose-1	Quality Control	Naimatwei-20240708-Mouse-Plasma\SA.wiff	Naimatwei	5	4.5	4830	1.1	0.000797	6060000	1.04	1	0	89.9	1
PO-dose-2	Quality Control	Naimatwei-20240708-Mouse-Plasma\SA.wiff	Naimatwei	5	4.4	4920	1.09	0.000781	6290000	1.04	1	0	88.09	1
PO-dose-3	Quality Control	Naimatwei-20240708-Mouse-Plasma\SA.wiff	Naimatwei	5	3.94	4360	1.09	0.000703	6190000	1.04	1	0	78.86	1
Doubleblank	Unknown	Naimatwei-20240708-Mouse-Plasma\SA.wiff	Naimatwei	N/A	#DIV/0!	0	0	#DIV/0!	0	0		0	N/A	1
Doubleblank	Unknown	Naimatwei-20240708-Mouse-Plasma\SA.wiff	Naimatwei	N/A	#DIV/0!	0	0	#DIV/0!	0	0		0	N/A	1
Doubleblank	Unknown	Naimatwei-20240708-Mouse-Plasma\SA.wiff	Naimatwei	N/A	#DIV/0!	0	0	#DIV/0!	0	0		0	N/A	1
Naimatwei-Plasma-10mpk-PO-24hr-Mouse1	Unknown	Naimatwei-20240708-Mouse-Plasma\SA.wiff	Naimatwei	N/A	No Peak	0	0	0	5700000	1.04		0	N/A	1
Naimatwei-Plasma-10mpk-PO-24hr-Mouse2	Unknown	Naimatwei-20240708-Mouse-Plasma\SA.wiff	Naimatwei	N/A	No Peak	0	0	0	5890000	1.04		0	N/A	1
Naimatwei-Plasma-10mpk-PO-24hr-Mouse3	Unknown	Naimatwei-20240708-Mouse-Plasma\SA.wiff	Naimatwei	N/A	No Peak	0	0	0	5740000	1.04		0	N/A	1
Naimatwei-Plasma-10mpk-PO-8hr-Mouse1	Unknown	Naimatwei-20240708-Mouse-Plasma\SA.wiff	Naimatwei	N/A	3.95	3950	1.1	0.000705	5600000	1.05		0	N/A	1
Naimatwei-Plasma-10mpk-PO-8hr-Mouse2DL10	Unknown	Naimatwei-20240708-Mouse-Plasma\SA.wiff	Naimatwei	N/A	26.2	2930	1.09	0.00048	6100000	1.03		0	N/A	10
Naimatwei-Plasma-10mpk-PO-8hr-Mouse3	Unknown	Naimatwei-20240708-Mouse-Plasma\SA.wiff	Naimatwei	N/A	4.24	4240	1.1	0.000753	5630000	1.04		0	N/A	1
Naimatwei-Plasma-10mpk-PO-6hr-Mouse1DL10	Unknown	Naimatwei-20240708-Mouse-Plasma\SA.wiff	Naimatwei	N/A	24.1	2680	1.1	0.000444	6040000	1.04		0	N/A	10
Naimatwei-Plasma-10mpk-PO-6hr-Mouse2DL10	Unknown	Naimatwei-20240708-Mouse-Plasma\SA.wiff	Naimatwei	N/A	74.1	7830	1.1	0.00129	6070000	1.04		0	N/A	10
Naimatwei-Plasma-10mpk-PO-6hr-Mouse3DL10	Unknown	Naimatwei-20240708-Mouse-Plasma\SA.wiff	Naimatwei	N/A	42.1	4390	1.09	0.000749	5860000	1.04		0	N/A	10
Naimatwei-Plasma-10mpk-PO-4hr-Mouse1DL10	Unknown	Naimatwei-20240708-Mouse-Plasma\SA.wiff	Naimatwei	N/A	898	91500	1.1	0.0152	6020000	1.04		0	N/A	10
Naimatwei-Plasma-10mpk-PO-4hr-Mouse2DL10	Unknown	Naimatwei-20240708-Mouse-Plasma\SA.wiff	Naimatwei	N/A	837	90900	1.09	0.0142	6420000	1.04		0	N/A	10
Naimatwei-Plasma-10mpk-PO-4hr-Mouse3DL10	Unknown	Naimatwei-20240708-Mouse-Plasma\SA.wiff	Naimatwei	N/A	1190	126000	1.1	0.0202	6220000	1.04		0	N/A	10
Naimatwei-Plasma-10mpk-PO-2hr-Mouse1 DL10	Unknown	Naimatwei-20240708-Mouse-Plasma\SA.wiff	Naimatwei	N/A	2490	261000	1.1	0.0422	6180000	1.04		0	N/A	10
Naimatwei-Plasma-10mpk-PO-2hr-Mouse2 DL10	Unknown	Naimatwei-20240708-Mouse-Plasma\SA.wiff	Naimatwei	N/A	3300	341000	1.09	0.0558	6120000	1.04		0	N/A	10
Naimatwei-Plasma-10mpk-PO-2hr-Mouse3DL10	Unknown	Naimatwei-20240708-Mouse-Plasma\SA.wiff	Naimatwei	N/A	3030	309000	1.09	0.0512	6030000	1.04		0	N/A	10
Naimatwei-Plasma-10mpk-PO-1hr-Mouse1 DL10	Unknown	Naimatwei-20240708-Mouse-Plasma\SA.wiff	Naimatwei	N/A	4780	485000	1.1	0.0807	6010000	1.04		0	N/A	10
Naimatwei-Plasma-10mpk-PO-1hr-Mouse2 DL10	Unknown	Naimatwei-20240708-Mouse-Plasma\SA.wiff	Naimatwei	N/A	4720	480000	1.09	0.0797	6020000	1.04		0	N/A	10
Naimatwei-Plasma-10mpk-PO-1hr-Mouse3 DL10	Unknown	Naimatwei-20240708-Mouse-Plasma\SA.wiff	Naimatwei	N/A	4930	499000	1.1	0.0833	6000000	1.04		0	N/A	10
Naimatwei-Plasma-10mpk-PO-30min-Mouse1 DL10	Unknown	Naimatwei-20240708-Mouse-Plasma\SA.wiff	Naimatwei	N/A	6530	648000	1.1	0.11	5870000	1.04		0	N/A	10
Naimatwei-Plasma-10mpk-PO-30min-Mouse2 DL10	Unknown	Naimatwei-20240708-Mouse-Plasma\SA.wiff	Naimatwei	N/A	6320	637000	1.09	0.107	5960000	1.04		0	N/A	10
Naimatwei-Plasma-10mpk-PO-30min-Mouse3 DL10	Unknown	Naimatwei-20240708-Mouse-Plasma\SA.wiff	Naimatwei	N/A	6760	695000	1.1	0.114	6080000	1.04		0	N/A	10
Naimatwei-Plasma-10mpk-PO-15min-Mouse1 DL10	Unknown	Naimatwei-20240708-Mouse-Plasma\SA.wiff	Naimatwei	N/A	7460	762000	1.09	0.126	6040000	1.04		0	N/A	10
Naimatwei-Plasma-10mpk-PO-15min-Mouse2 DL10	Unknown	Naimatwei-20240708-Mouse-Plasma\SA.wiff	Naimatwei	N/A	6730	678000	1.09	0.114	5960000	1.03		0	N/A	10
Naimatwei-Plasma-10mpk-PO-15min-Mouse3 DL10	Unknown	Naimatwei-20240708-Mouse-Plasma\SA.wiff	Naimatwei	N/A	8160	809000	1.09	0.138	5870000	1.04		0	N/A	10
Naimatwei-Plasma-10mpk-PO-5min-Mouse1 DL10	Unknown	Naimatwei-20240708-Mouse-Plasma\SA.wiff	Naimatwei	N/A	3360	344000	1.1	0.0568	6070000	1.04		0	N/A	10
Naimatwei-Plasma-10mpk-PO-5min-Mouse2 DL10	Unknown	Naimatwei-20240708-Mouse-Plasma\SA.wiff	Naimatwei	N/A	3120	316000	1.09	0.0528	5990000	1.04		0	N/A	10
Naimatwei-Plasma-10mpk-PO-5min-Mouse3 DL10	Unknown	Naimatwei-20240708-Mouse-Plasma\SA.wiff	Naimatwei	N/A	5260	523000	1.1	0.0888	5890000	1.04		0	N/A	10
Doubleblank	Unknown	Naimatwei-20240708-Mouse-Plasma\SA.wiff	Naimatwei	N/A	#DIV/0!	341	1.1	#DIV/0!	0	0		0	N/A	1
Doubleblank	Unknown	Naimatwei-20240708-Mouse-Plasma\SA.wiff	Naimatwei	N/A	#DIV/0!	114	1.1	#DIV/0!	0	0		0	N/A	1
Doubleblank	Unknown	Naimatwei-20240708-Mouse-Plasma\SA.wiff	Naimatwei	N/A	#DIV/0!	0	0	#DIV/0!	0	0		0	N/A	1
Doubleblank	Unknown	Naimatwei-20240708-Mouse-Plasma\SA.wiff	Naimatwei	N/A	#DIV/0!	0	0	#DIV/0!	0	0		0	N/A	1
B-LQC-2	Quality Control	Naimatwei-20240708-Mouse-Plasma\SA.wiff	Naimatwei	3	2.4	2840	1.1	0.000442	6420000	1.04	1	0	79.97	1
B-MQC-2	Quality Control	Naimatwei-20240708-Mouse-Plasma\SA.wiff	Naimatwei	60	59.9	66400	1.1	0.0102	6540000	1.04	1	0	99.81	1
B-HQC-2	Quality Control	Naimatwei-20240708-Mouse-Plasma\SA.wiff	Naimatwei	1600	1470	1620000	1.1	0.248	6550000	1.04	1	0	91.77	1
Nirmatrelvir-Plasma-10mpk-PO-8hr-Mouse2	Unknown	Naimatwei-20240708-Mouse-Plasma\SA.wiff	Naimatwei	N/A	23	23100	1.09	0.00392	5890000	1.04		0	N/A	1
PO					PO	Time（h）	1#	2#	3#	Mean	SD
	h	ng/mL				0.0833	3360	3120	5260	3913.33	1172.4
1	0.0833	3360				0.25	7460	6730	8160	7450	715.052
1	0.25	7460				0.5	6530	6320	6760	6536.67	220.076
1	0.5	6530				1	4780	4720	4930	4810	108.167
1	1	4780				2	2490	3300	3030	2940	412.432
1	2	2490				4	898	837	1190	975	188.677
1	4	898				6	24.1	74.1	42.1	46.7667	25.3246
1	6	24.1				8	3.95	26.2	4.24	11.4633	12.7632
1	8	3.95				24	BQL	BQL	BQL	NA	NA
1	24	BQL
2	0.0833	3120
2	0.25	6730												Parameter	Units	1#	2#	3#	Mean	SD
2	0.5	6320												T1/2	hr	0.684578	0.900397	0.491843	0.692272	0.204386
2	1	4720										PO	Dosage	Tmax	hr	0.25	0.25	0.25	0.25	0
2	2	3300												Cmax	ng/mL	7460	6730	8160	7450	715.052
2	4	837											mg/kg	AUC0-t	hr*ng/mL	13591.2	14500.6	15603.6	14565.1	1007.74
2	6	74.1											10	AUC0-∞	hr*ng/mL	13595.1	14534.6	15606.6	14578.8	1006.47
2	8	26.2												MRT0-t	hr	1.48683	1.57254	1.57617	1.54518	0.0505696
2	24	BQL												MRT0-∞	hr	1.48898	1.59064	1.57755	1.55239	0.0553027
3	0.0833	5260
3	0.25	8160
3	0.5	6760
3	1	4930
3	2	3030
3	4	1190
3	6	42.1
3	8	4.24
3	24	BQL
												PO		PO	N_Samples	Dose (mg/kg)	Rsq	Rsq_adjusted	Corr_XY	No_IPints_lambda_z	Lambda_z (1/h)	Lambda_z_intercept	Lambda_z_lower (h)	Lambda_z_upper (h)	HL_Lambda_z (h)	Span	Tlag (h)	Tmax (h)	Cmax (ng/mL)	Cmax_D (kg*ng/mL/mg)	Tlast (h)	Clast (ng/mL)	Clast_pred (ng/mL)	AUClast (h*ng/mL)	AUClast_D (h*kg*ng/mL/mg)	AUCall (h*ng/mL)	AUCINF_obs (h*ng/mL)	AUCINF_D_obs (h*kg*ng/mL/mg)	AUC_%Extrap_obs ({%})	Vz_F_obs (mL/kg)	Cl_F_obs (mL/h/kg)	AUCINF_pred (h*ng/mL)	AUCINF_D_pred (h*kg*ng/mL/mg)	AUC_%Extrap_pred ({%})	Vz_F_pred (mL/kg)	Cl_F_pred (mL/h/kg)	AUMClast (h*h*ng/mL)	AUMCINF_obs (h*h*ng/mL)	AUMC_%Extrap_obs ({%})
														1	8	10	0.961693	0.952116	-0.980659	6	1.01252	9.70027	0.5	8	0.684578	10.9557	0	0.25	7460	746	8	3.95	4.95366	13591.2	1359.12	13591.2	13595.1	1359.51	0.0286954	726.466	735.56	13596.1	1359.61	0.035984	726.413	735.506	20207.7	20242.8	0.173209
														2	8	10	0.979738	0.974672	-0.989817	6	0.769824	9.36082	0.5	8	0.900397	8.32966	0	0.25	6730	673	8	26.2	24.5873	14500.6	1450.06	14500.6	14534.6	1453.46	0.234156	893.727	688.012	14532.5	1453.25	0.219775	893.856	688.111	22802.8	23119.3	1.3689
														3	8	10	0.98865	0.977299	-0.994309	3	1.40929	12.5445	4	8	0.491843	8.13268	0	0.25	8160	816	8	4.24	3.56157	15603.6	1560.36	15603.6	15606.6	1560.66	0.0192779	454.666	640.755	15606.1	1560.61	0.0161937	454.68	640.775	24593.9	24620.1	0.106432
[truncated: 5 more columns]
